# Supplementary material for: Long-Term Care and Follow-Up in Laryngeal Cancer Patients: A Multicenter Retrospective Analysis
Source: J Pers Med. 2023 May 31;13(6):927. doi: 10.3390/jpm13060927 (PMC10302671; doi:10.3390/jpm13060927)
Supplement: Supplementary file 1 [file jpm-13-00927-s001.zip]

Archive with 1 entries (1 files):
- jpm-2423650-supplementary.pdf
